# Supplementary material for: Pseudotyped virus infection of multiplexed ACE2 libraries reveals SARS-CoV-2 variant shifts in receptor usage
Source: PLoS Pathog. 2024 May 20;20(5):e1012044. doi: 10.1371/journal.ppat.1012044 (PMC11142672; doi:10.1371/journal.ppat.1012044)
Supplement: S1 Table — (CSV) [file ppat.1012044.s008.csv]

gene	ortholog	mutant	protease	kozak	tags	fluor	plasmid_template	primer1	primer2	Date/barcoding PCR	BC_plasmid conc (ng)	Colony count	Plasmid name on tubes
ACE2	Control	dEcto	none	high	none	mCherry	G758A_AttB_ACE2[dEcto]-IRES-mCherry-H2A-P2A-PuroR	KAM4354	KAM4358	2/14/22	1446	250+	G758A_BC
ACE2	H.sapiens	WT	none	high	none	miRFP670	G752A_AttB_ACE2_IRES_miRFP670-H2A-P2A-PuroR	KAM4354	KAM4359	2/14/22	1106	250+	G752A_BC
ACE2	H.sapiens	WT	none	low	none	mCherry	G755A_AttB_[koz-mut]ACE2-IRES-mCherry-H2A-P2A-PuroR	KAM4354	KAM4360	2/14/22	1433	250+	G755A_BC
ACE2	H.sapiens(rep1)	WT	TMPRSS2	high	none	mCherry	G828A_AttB_ACE2-2A-TMPRSS2_IRES_mCherry-H2A-P2A-PuroR	KAM4354	KAM4361	2/14/22	441	250+	G828A_BC
ACE2	H.sapiens(rep2)	WT	TMPRSS2	high	none	miRFP670	G852C_AttB_ACE2-2A-TMPRSS2_IRES_miRFP670-H2A-P2A-PuroR	KAM4355	KAM4358	2/22/22	413	107	G852C_BC
ACE2	R.affinis	WT	TMPRSS2	high	none	miRFP670	G987A_AttB_ACE2[R.affinis+ferrum]-2A-TMPRSS2_IRES-miRFP670-P2A-PuroR	KAM4355	KAM4359	2/22/22	241	208	G987A_BC
ACE2	R.alcyone	WT	TMPRSS2	high	none	miRFP670	G988A_AttB_ACE2[R.alcyone+ferrum]-2A-TMPRSS2_IRES-miRFP670-P2A-PuroR	KAM4355	KAM4360	2/22/22	253	28	G988A_BC
ACE2	R.ferrumequinum	WT	TMPRSS2	high	none	miRFP670	G1087L_AttB_ACE2[R.ferrum]-2A-TMPRSS2_IRES_miRFP670-H2A-P2A-PuroR	KAM4355	KAM4361	2/22/22	156	119	G1087L_BC
ACE2	R.landeri	WT	TMPRSS2	high	none	miRFP670	G999D_AttB_ACE2[R.landeri+ferrum]-2A-TMPRSS2_IRES-miRFP670-P2A-PuroR	KAM4356	KAM4358	2/22/22	124	54	G999D_BC
ACE2	R.pearsonii	WT	TMPRSS2	high	none	miRFP670	G1118A_AttB_ACE2[R.pearsonii+ferrum]-2A-TMPRSS2_IRES-mCherry-P2A-PuroR	KAM4356	KAM4359	2/22/22	218	28	G1118A_BC
ACE2	R.sinicus_200	WT	TMPRSS2	high	none	miRFP670	G974D_AttB_ACE2[R.sinicus200+ferrum]-2A-TMPRSS2_IRES-miRFP670-P2A-PuroR	KAM4356	KAM4360	2/22/22	696	76	G974D_BC
ACE2	R.sinicus_215	WT	TMPRSS2	high	none	miRFP670	G975C_AttB_ACE2[R.sinicus215+ferrum]-2A-TMPRSS2_IRES-miRFP670-P2A-PuroR	KAM4356	KAM4361	2/22/22	576	447	G975C_BC
ACE2	R.sinicus_472	WT	TMPRSS2	high	none	miRFP670	G973A_AttB_ACE2[R.sinicus472+ferrum]-2A-TMPRSS2_IRES-miRFP670-P2A-PuroR	KAM4357	KAM4358	2/22/22	184	95	G973A_BC
ACE2	H.sapiens	D355N	none	low	none	mCherry	G876C_AttB_[koz-mut]ACE2[D355N]-IRES-mCherry-H2A-P2A-PuroR	KAM4357	KAM4360	2/22/22	798	352	G876C_BC
ACE2	H.sapiens	K31D	none	low	none	mCherry	G756A_AttB_[koz-mut]ACE2[K31D]-IRES-mCherry-H2A-P2A-PuroR	KAM4356	KAM4425	3/9/22	99.5	200+	G756A_BC
ACE2	H.sapiens	K353D	none	low	none	mCherry	G757A_AttB_[koz-mut]ACE2[K353D]-IRES-mCherry-H2A-P2A-PuroR	KAM4356	KAM4430	3/9/22	119	70	G757A_BC
ACE2	H.sapiens	D38H	none	low	none	mCherry	G822A_AttB_[koz-mut]ACE2[D38H]-IRES-mCherry-H2A-P2A-PuroR	KAM4354	KAM4424	3/9/22	143	300+	G822A_BC
ACE2	H.sapiens	G326E	none	low	none	mCherry	G877A_AttB_[koz-mut]ACE2[G326E]-IRES-mCherry-H2A-P2A-PuroR	KAM4354	KAM4433	3/9/22	173	250+	G877A_BC
ACE2	H.sapiens	G352V	none	low	none	mCherry	G846A_AttB_[koz-mut]ACE2[G352V]-IRES-mCherry-H2A-P2A-PuroR	KAM4355	KAM4424	3/9/22	100	200+	G846A_BC
ACE2	H.sapiens	I21N	none	low	none	mCherry	G844A_AttB_[koz-mut]ACE2[I21N]-IRES-mCherry-H2A-P2A-PuroR	KAM4355	KAM4427	3/9/22	167	200+	G844A_BC
ACE2	H.sapiens	K26E	none	low	none	mCherry	G843A_AttB_[koz-mut]ACE2[K26E]-IRES-mCherry-H2A-P2A-PuroR	KAM4355	KAM4433	3/9/22	193	335	G843A_BC
ACE2	H.sapiens	K26R	none	low	none	mCherry	G826A_AttB_[koz-mut]ACE2[K26R]-IRES-mCherry-H2A-P2A-PuroR	KAM4356	KAM4423	3/9/22	65	450+	G826A_BC
ACE2	H.sapiens	E23K	none	low	none	mCherry	G824D_AttB_[koz-mut]ACE2[E23K]-IRES-mCherry-H2A-P2A-PuroR	KAM4354	KAM4425	3/9/22	147	300+	G824D_BC
ACE2	H.sapiens	E329K	none	low	none	mCherry	G845A_AttB_[koz-mut]ACE2[E329K]-IRES-mCherry-H2A-P2A-PuroR	KAM4354	KAM4426	3/9/22	219	300+	G845A_BC
ACE2	H.sapiens	E35K	none	low	none	mCherry	G849A_AttB_[koz-mut]ACE2[E35K]-IRES-mCherry-H2A-P2A-PuroR	KAM4354	KAM4429	3/9/22	233	350+	G849A_BC
ACE2	R.shameli	WT	TMPRSS2	high	none	miRFP670	J3C_AttB_ACE2[Shameli+ferrum]-2A-TMPRSS2_IRES-mCherry-P2A-PuroR	KAM4411	KAM4358	6/27/22	127	~200	J3C_BC
ACE2	R.sinicus_275	WT	TMPRSS2	high	none	miRFP670	G1220A_AttB_ACE2[Luban-Sinicus]-2A-TMPRSS2_IRES_miRFP670-H2A-P2A-PuroR	KAM4411	KAM4359	6/27/22	148	~100	G1220A_BC
ACE2	M.javanica	WT	TMPRSS2	high	none	miRFP670	G1221C_AttB_ACE2[Luban-Pangolin]-2A-TMPRSS2_IRES_miRFP670-H2A-P2A-PuroR	KAM4411	KAM4360	6/27/22	267	~150	G1221C_BC
ACE2	S.scrofa	WT	TMPRSS2	high	none	miRFP670	G1222A_AttB_ACE2[Luban-Pig]-2A-TMPRSS2_IRES_miRFP670-H2A-P2A-PuroR	KAM4411	KAM4361	6/27/22	183	~150	G1222A_BC
ACE2	M.musculus	WT	TMPRSS2	high	none	miRFP670	G1224F_AttB_ACE2[mouse]-2A-TMPRSS2_IRES_miRFP670-H2A-P2A-PuroR	KAM4411	KAM4423	6/27/22	224	~300	G1224F_BC
