# Supplementary material for: Pseudotyped virus infection of multiplexed ACE2 libraries reveals SARS-CoV-2 variant shifts in receptor usage
Source: PLoS Pathog. 2024 May 20;20(5):e1012044. doi: 10.1371/journal.ppat.1012044 (PMC11142672; doi:10.1371/journal.ppat.1012044)
Supplement: S2 Table — (CSV) [file ppat.1012044.s009.csv]

RBD	pdb	type
D614G	7sxy	cryo
D614G	6lzg	xray
D614G	6m0j	xray
D614G	6m17	cryo
Alpha	7r0z	cryo
Alpha	7mjn	cryo
Alpha	7ekf	xray
Alpha	8dlk	cryo
Beta	7vx4	cryo
Beta	8dln	cryo
Beta	7v80	cryo
Beta	7ekg	xray
Beta	7sy6	cryo
Gamma	7ekc	xray
Gamma	7v84	cryo
Gamma	8dlq	cryo
Gamma	7sy8	cryo
Delta	7w9i	cryo
Delta	7v8b	cryo
Delta	7tew	cryo
Delta	7wbq	xray
BA1	7wk6	cryo
BA1	7t9l	cryo
BA1	7wbp	xray
BA1	7whh	xray
