# Supplementary material for: Pseudotyped virus infection of multiplexed ACE2 libraries reveals SARS-CoV-2 variant shifts in receptor usage
Source: PLoS Pathog. 2024 May 20;20(5):e1012044. doi: 10.1371/journal.ppat.1012044 (PMC11142672; doi:10.1371/journal.ppat.1012044)
Supplement: S4 Table — (CSV) [file ppat.1012044.s011.csv]

Number	Identifier	Type	Sequencing	Replicate
1	i0192	Uninfected	NextSeq_3	0
2	i0193	Uninfected	NextSeq_3	0
3	i0194	Uninfected	NextSeq_3	0
4	i0195	Uninfected	NextSeq_3	0
5	i0196	Uninfected	NextSeq_3	0
6	i0197	Uninfected	NextSeq_3	0
7	i0198	Uninfected	NextSeq_3	0
8	i0199	Uninfected	NextSeq_3	0
9	i0200	Uninfected	NextSeq_3	0
10	i0201	Uninfected	NextSeq_3	0
11	i0202	Uninfected	NextSeq_3	0
12	i0203	Uninfected	NextSeq_3	0
13	i0204	Uninfected	NextSeq_3	0
14	i0205	Uninfected	NextSeq_3	0
15	i0206	Uninfected	NextSeq_3	0
16	i0207	Uninfected	NextSeq_3	0
17	i0208	Uninfected	NextSeq_3	0
18	i0209	D614G	NextSeq_3	1
19	i0210	D614G	NextSeq_3	2
20	i0211	Alpha	NextSeq_3	1
21	i0212	Alpha	NextSeq_3	2
22	i0213	Beta	NextSeq_3	1
23	i0214	Beta	NextSeq_3	2
24	i0215	Delta	NextSeq_3	1
25	i0216	Delta	NextSeq_3	2
26	i0217	Gamma	NextSeq_3	1
27	i0218	Gamma	NextSeq_3	2
28	i0219	BA1	NextSeq_3	1
29	i0220	BA1	NextSeq_3	2
30	i0274	Uninfected	NextSeq_4	0
31	i0275	D614G	NextSeq_4	3
32	i0282	Uninfected	NextSeq_4	0
33	i0283	D614G	NextSeq_4	4
34	i0289	Uninfected	NextSeq_4	0
35	i0290	D614G	NextSeq_4	5
36	i0299	Uninfected	NextSeq_4	0
37	i0300	D614G	NextSeq_4	6
38	i0467	Uninfected	NextSeq_7	0
39	i0468	D614G	NextSeq_7	7
40	i0469	Alpha	NextSeq_7	3
41	i0470	Delta	NextSeq_7	3
42	i0471	BA1	NextSeq_7	3
43	i0474	Uninfected	NextSeq_7	0
44	i0475	D614G	NextSeq_7	8
45	i0476	Alpha	NextSeq_7	4
46	i0477	Delta	NextSeq_7	4
47	i0478	BA1	NextSeq_7	4
48	i0480	Uninfected	NextSeq_7	0
49	i0481	D614G	NextSeq_7	9
50	i0482	Alpha	NextSeq_7	5
51	i0483	Delta	NextSeq_7	5
