# Supplementary material for: Pseudotyped virus infection of multiplexed ACE2 libraries reveals SARS-CoV-2 variant shifts in receptor usage
Source: PLoS Pathog. 2024 May 20;20(5):e1012044. doi: 10.1371/journal.ppat.1012044 (PMC11142672; doi:10.1371/journal.ppat.1012044)
Supplement: S5 Table — (CSV) [file ppat.1012044.s012.csv]

primer	read	index
KAM4354	R2	CTTCACTGGA
KAM4355	R2	ATCCTGTTGA
KAM4356	R2	CCTAGGTGTG
KAM4357	R2	AGAGGTAGAC
KAM4411	R2	ATTAGACGCG
KAM4358	R1	TGAAGACATG
KAM4359	R1	TAGCTGATAG
KAM4360	R1	ATACATAGCT
KAM4361	R1	CTTAGTCCAA
KAM4423	R1	TCTGTCCGCA
KAM4424	R1	AGCAGTATCG
KAM4425	R1	ACACAACATG
KAM4426	R1	ATCTTGTAAG
KAM4427	R1	TCGAGACACG
KAM4428	R1	CGTAATTCCA
KAM4429	R1	GGAGATATAT
KAM4430	R1	CTGTCATTCG
KAM4431	R1	CAGCCTCCTT
KAM4432	R1	CTACGCAGGA
KAM4433	R1	CTTCGTTAAG
KAM4434	R1	GTGCCTCGGT
